# Supplementary material for: Hypophosphatemia in Diabetic Ketoacidosis During Intensive Care Admission
Source: Med Sci (Basel). 2026 May 12;14(2):249. doi: 10.3390/medsci14020249 (PMC13214801; doi:10.3390/medsci14020249)
Supplement: Supplementary file 1 [file medsci-14-00249-s001.zip]

Archive with 1 entries (1 files):
- medsci-4237694-supplementary.pdf
